# Supplementary material for: A Proposal of the Ur-RNAome
Source: Genes (Basel). 2023 Nov 29;14(12):2158. doi: 10.3390/genes14122158 (PMC10743229; doi:10.3390/genes14122158)
Supplement: Supplementary file 1 [file genes-14-02158-s001.zip]

Archive with 3 entries (3 files):
- S1_Ur-RNAome_FlowChart-Methodology.pdf
- S2_Ur-RNAome_TableS1T.pdf
- S3_Ur-RNAome_AllRNAstructures.pdf
